# Supplementary material for: The Safety and Efficacy of the Combination of Sacituzumab Govitecan and Palliative Radiotherapy—A Retrospective Multi-Center Cohort Study
Source: Cancers (Basel). 2024 Apr 25;16(9):1649. doi: 10.3390/cancers16091649 (PMC11083716; doi:10.3390/cancers16091649)
Supplement: Supplementary file 1 [file cancers-16-01649-s001.zip]

Archive with 1 entries (1 files):
- cancers-2952265-supplementary.pdf
